# Supplementary material for: The Evolutionary Scenario of Pediatric Unclassified Primary Antibody Deficiency to Adulthood
Source: J Clin Med. 2023 Jun 22;12(13):4206. doi: 10.3390/jcm12134206 (PMC10342284; doi:10.3390/jcm12134206)
Supplement: Supplementary file 1 [file jcm-12-04206-s001.zip]

Archive with 1 entries (1 files):
- jcm-2430208-supplementary.pdf
